# Supplementary material for: Viral Ecology and Natural Infection Dynamics of Kaeng Khoi Virus in Cave-Dwelling Wrinkle-Lipped Free-Tailed Bats (Chaerephon plicatus) in Thailand
Source: Diseases. 2021 Oct 15;9(4):73. doi: 10.3390/diseases9040073 (PMC8544448; doi:10.3390/diseases9040073)
Supplement: Supplementary file 1 [file diseases-09-00073-s001.zip]

Archive with 1 entries (1 files):
- diseases-1375194-supplementary.pdf
